# Supplementary material for: De Novo Design of High-Affinity HER2-Targeting Protein Minibinders
Source: Biomolecules. 2025 Nov 12;15(11):1587. doi: 10.3390/biom15111587 (PMC12650588; doi:10.3390/biom15111587)
Supplement: Supplementary file 1 [file biomolecules-15-01587-s001.zip]

Archive with 74 entries (72 files):
- DNA order/
- DNA order/1.dna
- DNA order/10.dna
- DNA order/11.dna
- DNA order/12.dna
- DNA order/13.dna
- DNA order/14.dna
- DNA order/15.dna
- DNA order/16.dna
- DNA order/17.dna
- DNA order/18.dna
- DNA order/19.dna
- DNA order/2.dna
- DNA order/20.dna
- DNA order/21.dna
- DNA order/22.dna
- DNA order/23.dna
- DNA order/24.dna
- DNA order/25.dna
- DNA order/26.dna
- DNA order/27.dna
- DNA order/28.dna
- DNA order/29.dna
- DNA order/3.dna
- DNA order/30.dna
- DNA order/31.dna
- DNA order/32.dna
- DNA order/33.dna
- DNA order/34.dna
- DNA order/35.dna
- DNA order/4.dna
- DNA order/5.dna
- DNA order/6.dna
- DNA order/7.dna
- DNA order/8.dna
- DNA order/9.dna
- DNA sequences/
- DNA sequences/GFP-VI.dna
- DNA sequences/pET-28-GFP-MBP(mut).dna
- DNA sequences/pET28-GFP-Target-12.dna
- DNA sequences/pET28-YiaT-1.dna
- DNA sequences/pET28-YiaT-10.dna
- DNA sequences/pET28-YiaT-11.dna
- DNA sequences/pET28-YiaT-13.dna
- DNA sequences/pET28-YiaT-14.dna
- DNA sequences/pET28-YiaT-15.dna
- DNA sequences/pET28-YiaT-16.dna
- DNA sequences/pET28-YiaT-17.dna
- DNA sequences/pET28-YiaT-18.dna
- DNA sequences/pET28-YiaT-19.dna
- DNA sequences/pET28-YiaT-2.dna
- DNA sequences/pET28-YiaT-20.dna
- DNA sequences/pET28-YiaT-21.dna
- DNA sequences/pET28-YiaT-22.dna
- DNA sequences/pET28-YiaT-23.dna
- DNA sequences/pET28-YiaT-24.dna
- DNA sequences/pET28-YiaT-25.dna
- DNA sequences/pET28-YiaT-27.dna
- DNA sequences/pET28-YiaT-3.dna
- DNA sequences/pET28-YiaT-31.dna
- DNA sequences/pET28-YiaT-32.dna
- DNA sequences/pET28-YiaT-33.dna
- DNA sequences/pET28-YiaT-34.dna
- DNA sequences/pET28-YiaT-35.dna
- DNA sequences/pET28-YiaT-4.dna
- DNA sequences/pET28-YiaT-5.dna
- DNA sequences/pET28-YiaT-6.dna
- DNA sequences/pET28-YiaT-8.dna
- DNA sequences/pET28-YiaT-9.dna
- DNA sequences/pET28-YiaT.dna
- DNA sequences/pET28.dna
- DNA sequences/tyrE-T1-pET-32a(+)-AMPR.dna
- Supplementary Materials.pdf
- Supplementary Materials2.pdf
